# Supplementary material for: The Synergistic Effect of Biochar-Combined Activated Phosphate Rock Treatments in Typical Vegetables in Tropical Sandy Soil: Results from Nutrition Supply and the Immobilization of Toxic Metals
Source: Int J Environ Res Public Health. 2022 May 25;19(11):6431. doi: 10.3390/ijerph19116431 (PMC9180871; doi:10.3390/ijerph19116431)
Supplement: Supplementary file 1 [file ijerph-19-06431-s001.zip]

Archive with 1 entries (1 files):
- ijerph-1685391-supplementary.pdf
